# Supplementary material for: Effects of Vegetation Restoration Type on Soil Greenhouse Gas Emissions and Associated Microbial Regulation on the Loess Plateau
Source: Ecol Evol. 2024 Dec 23;14(12):e70688. doi: 10.1002/ece3.70688 (PMC11664210; doi:10.1002/ece3.70688)
Supplement: Supplementary file 2 — Data S1. Supporting Information. [file ECE3-14-e70688-s002.xlsx]

## Sheet: Sheet1
Vegetation type	Soil depth (cm)	CO2	CH4	N2O	Total GHG	SWC	SOC	MBC	DOC	TDN	MBC/SOC	DOC/SOC	DOC/TDN	Total PLFA	Bacterial PLFA	Fungal PLFA	AMF PLFA	Gram-positive PLFA	Gram-negative PLFA	actinomycete PLFA	Anaerobic PLFA	Fungi/Bacteria	Gram-positive/negative bacteria	FDA	CAT	Dehydrogenase	Sucrase	Urease	Acid phosphatase	Alkaline phosphatase	qCO2
Armeniaca sibirica	0-10	7.35778	0.99755	0.29001	59.5975	0.24	16.79	327.99	186.84	32.4	0.02	0.01	5.77	65.048	49.274	3.341	4.539	11.172	38.102	6.949	0.945	0.0678	0.29321	127.802	1.94444	423.43	50.678	2.74228	99.8188	120.129	22.4327
Armeniaca sibirica	0-10	8.6887	0.54648	0.46217	120.106	0.2	12.84	295.96	186.04	18.12	0.02	0.01	10.27	59.952	45.275	2.714	3.216	9.727	35.548	7.685	1.062	0.05994	0.27363	126.594	1.92029	306.19	47.5236	3.05225	78.3816	104.549	29.3579
Armeniaca sibirica	0-10	7.18864	0.98852	0.13503	17.3618	0.18	11.84	274.6	185.04	5.013	0.02	0.02	37.01	60.858	46.768	2.005	2.991	10.512	36.256	7.912	1.182	0.04287	0.28994	135.453	1.87198	200.543	44.3227	3.25145	78.3213	135.407	26.1786
Prunus mume	0-10	11.35	1.56583	0.65	146.523	0.16	11.27	557.28	230.04	18.36	0.06	0.02	12.53	39.884	29.166	1.504	2.471	8.426	20.74	6.556	0.187	0.05157	0.40627	96.1707	1.96207	131.359	65.034	2.68297	86.13	89.1254	16.5305
Prunus mume	0-10	8.4783	1.22161	0.8012	193.895	0.17	11.93	593.94	223.28	20.72	0.05	0.02	10.78	40.979	30.02	2.299	2.22	9.179	20.841	6.341	0.099	0.07658	0.44043	109.476	1.93885	120.859	60.3546	2.82434	69.6169	125.639	14.2747
Prunus mume	0-10	6.20701	1.30883	0.745	174.254	0.15	9.23	601.27	236.68	15.12	0.05	0.02	15.65	43.029	32.222	1.714	2.46	10.625	21.597	6.511	0.122	0.05319	0.49197	122.891	1.89241	101.021	60.2625	2.89115	71.8653	114.145	13.8789
Caragana korshinskii	0-10	4.8439	1.60659	0.55363	90.0213	0.18	7.45	306.57	2000.3	23.32	0.03	0.02	8.58	42.751	31.247	1.387	2.5	9.101	22.146	7.512	0.105	0.04439	0.41095	79.4633	2.00079	122.28	86.3153	2.90991	91.2786	79.9329	21.7267
Caragana korshinskii	0-10	4.42142	1.02226	0.31208	62.0177	0.19	6.25	237.78	192.84	26.92	0.02	0.02	7.16	47.323	35.024	1.376	2.238	11.17	23.854	8.649	0.036	0.03929	0.46827	72.3777	1.6693	189.572	69.6399	2.13272	81.985	96.6851	26.2357
Caragana korshinskii	0-10	9.38211	1.60977	0.25393	35.2419	0.18	10.96	288.62	218.76	9.68	0.03	0.02	22.6	40.513	28.869	1.833	2.451	8.988	19.881	7.298	0.062	0.06349	0.45209	78.0367	1.92976	147.665	92.9517	2.82758	74.1713	107.873	19.917
Medicago sativa	0-10	5.7323	0.66706	0.43061	105.279	0.19	10.03	262.12	145.4	21.88	0.04	0.02	6.65	32.652	24.107	1.369	1.484	7.041	17.066	5.553	0.139	0.05679	0.41257	118.749	1.7668	123.113	51.7418	2.968	75.2964	131.225	21.8692
Medicago sativa	0-10	8.26826	1.23499	0.33697	66.917	0.18	11.31	194.72	183.48	24.76	0.03	0.03	7.41	32.535	24.046	1.374	1.51	6.775	17.271	5.527	0.078	0.05714	0.39228	138.19	1.4585	124.81	42.7788	2.94451	68.4783	93.5178	42.4632
Medicago sativa	0-10	7.56775	1.00702	0.09364	5.9412	0.19	12.91	209.69	154.2	28.04	0.02	0.01	5.5	31.511	23.414	1.423	1.435	6.748	16.666	5.204	0.035	0.06078	0.4049	107.81	2.14625	103.37	53.223	2.97539	76.8972	123.281	36.0894
Natural grassland	0-10	9.67888	2.35089	0.37096	47.4782	0.24	14.33	731.14	182.28	22	0.05	0.01	8.29	76.886	59.066	2.426	2.879	12.806	46.26	11.254	1.261	0.04107	0.27683	173.103	1.78571	263.316	78.8615	3.38019	88.7562	136.166	18.4078
Natural grassland	0-10	14.5078	2.4529	0.6562	127.422	0.23	19.17	847.81	233.24	15.64	0.04	0.01	14.91	82.286	62.212	3.309	3.545	14.327	47.885	12.286	0.934	0.05319	0.2992	176.897	1.98276	224.738	79.7027	3.59029	83.165	127.607	17.1121
Natural grassland	0-10	16.2811	2.61526	0.3585	43.5403	0.22	16.38	560.02	171.68	28.32	0.05	0.01	6.06	66.723	51.464	1.881	2.291	11.432	40.032	10.083	1.004	0.03655	0.28557	173.017	2.32759	200.292	81.787	3.5751	96.2438	127.422	22.3229
Armeniaca sibirica	10-20	4.10857	1.04962	0.1511	16.7187	0.19	10.42	207.89	180.08	6.1	0.02	0.02	30.01	37.327	28.218	1.163	1.598	7.718	20.5	5.573	0.775	0.04121	0.37649	93.2328	1.72806	144.761	33.3322	2.69076	63.0682	134.15	28.4981
Armeniaca sibirica	10-20	5.1237	1.84624	0.1002	20.0214	0.16	11.52	133.64	161.8	4.4	0.01	0.01	36.77	33.312	24.528	1.349	1.151	7.335	17.193	5.71	0.574	0.055	0.42663	87.5372	1.53997	90.4217	19.3364	2.95275	73.4718	112.696	38.3392
Armeniaca sibirica	10-20	2.59413	1.42213	0.2012	18.7967	0.18	10.17	112.85	185.84	3.76	0.01	0.02	49.43	39.444	31.103	0.806	1.024	6.588	24.515	5.303	1.208	0.02591	0.26873	86.1618	1.6105	66.9916	16.3196	2.65934	63.9498	118.868	48.5635
Prunus mume	10-20	5.44764	1.5426	0.47885	94.5227	0.12	8.88	501.63	330	15	0.06	0.04	15	27.639	20.38	0.845	1.475	6.494	13.886	4.795	0.144	0.04146	0.46767	87.3241	1.73601	56.1039	54.5702	2.82853	65.0151	103.215	10.8598
Prunus mume	10-20	2.57154	1.39777	0.52676	108.637	0.11	9.31	501.63	372.72	18	0.07	0.05	20.71	17.583	12.869	0.513	0.623	4.307	8.562	3.436	0.142	0.03986	0.50304	69.9489	1.55446	26.6925	31.4448	2.40161	41.528	61.4032	8.59747
Prunus mume	10-20	3.9905	1.47752	0.6055	129.4	0.17	7.54	444.3	301.12	25.16	0.04	0.03	11.97	29.434	22.223	0.832	1.371	7.221	15.002	4.98	0.028	0.03744	0.48134	79.3967	1.55446	58.9533	45.0123	2.74163	69.7806	127.439	12.7238
Caragana korshinskii	10-20	2.25892	1.17907	0.1502	11.3741	0.2	6.69	158.64	174.2	4.04	0.02	0.02	43.12	24.738	17.54	0.613	0.923	6.014	11.526	5.527	0.135	0.03495	0.52178	36.9366	1.30282	46.0791	68.7475	2.67074	57.6291	94.2097	14.2396
Caragana korshinskii	10-20	3.26264	0.79755	0.12	14.4889	0.16	7.17	200.15	174.64	8.4	0.02	0.02	20.79	23.223	16.905	0.54	0.768	5.827	11.078	4.969	0.041	0.03194	0.526	60.3462	1.34977	38.4236	75.487	3.04095	73.8263	73.9632	16.3011
Caragana korshinskii	10-20	3.30279	1.74575	0.15004	-2.88241	0.16	6.83	155.67	159.6	8.52	0.02	0.02	18.73	23.223	16.905	0.54	0.768	5.827	11.078	4.969	0.041	0.03194	0.526	48.5622	1.49061	31.2815	57.866	2.56352	48.1808	89.0454	21.2165
Medicago sativa	10-20	4.41531	1.14396	0.17881	22.3437	0.14	8.2	232.3	163.4	5.52	0.03	0.02	29.6	23.347	17.838	0.786	0.73	6.876	10.962	3.866	0.127	0.04406	0.62726	78.8678	1.16092	21.2773	23.1075	2.44823	52.6437	128.123	19.0065
Medicago sativa	10-20	5.22781	1.09393	0.30155	58.0148	0.14	7.55	188.75	146.84	4.24	0.03	0.02	34.63	26.995	20	1.039	0.913	6.95	13.05	4.871	0.172	0.05195	0.53257	72.3218	1.2069	30.9598	25.5083	2.47751	62.4138	114.847	27.6973
Medicago sativa	10-20	4.68516	1.40335	0.55972	80.0112	0.17	10.12	181.49	172.88	4.28	0.03	0.03	40.39	23.329	17.104	0.638	0.886	5.518	11.586	4.662	0.039	0.0373	0.47626	86.2529	1.27586	35.227	26.5226	2.34385	60.4023	159.387	25.8152
Natural grassland	10-20	7.72778	2.11262	0.40681	61.7472	0.21	13.32	298.2	192.36	19.68	0.03	0.01	9.77	61.756	47.397	1.315	1.405	10.615	36.782	10.511	1.128	0.02774	0.28859	145.127	1.8523	187.152	66.384	3.43024	79.6247	154.136	25.9145
Natural grassland	10-20	7.51233	1.7728	0.16548	4.82392	0.2	18.54	380.78	172.72	8.76	0.03	0.01	19.72	61.319	45.77	1.601	1.506	10.561	35.209	11.502	0.94	0.03498	0.29995	161.011	1.92494	144.469	73.9328	3.56372	83.9467	154.076	24.3877
Natural grassland	10-20	6.78489	1.73067	0.62081	129.538	0.23	12.98	435.84	183.2	20.72	0.03	0.01	8.84	66.004	50.193	1.19	1.407	10.773	39.42	11.894	1.32	0.02371	0.27329	162.107	1.8523	151.438	67.122	3.36686	88.9104	128.471	19.8303
Armeniaca sibirica	20-30	4.03349	1.14152	0.24835	41.012	0.19	10.86	91.42	155.88	3.44	0.01	0.01	45.31	36.434	29.64	0.751	0.718	5.948	23.692	4.042	1.283	0.02534	0.25106	65.4922	1.45914	71.6119	7.79564	2.05098	59.5331	124.922	44.1208
Armeniaca sibirica	20-30	5.03784	1.48523	0.36	63.2167	0.14	9.97	147.45	179.04	3.2	0.01	0.02	55.95	15.74	10.635	0.547	0.59	4.35	6.285	3.886	0.082	0.05143	0.69212	73.7276	1.38911	37.1724	8.21903	2.77417	53.93	87.6265	34.1664
Armeniaca sibirica	20-30	3.9894	0.89386	0.29964	61.6572	0.17	10.88	110.59	148.56	6.16	0.01	0.01	24.12	13.308	9.4	0.435	0.495	3.94	5.46	2.952	0.026	0.04628	0.72161	62.2121	1.31907	48.9185	7.94728	2.39586	47.0428	131.576	36.0745
Prunus mume	20-30	2.495	1.63902	0.53309	103.774	0.08	6.57	407.24	182.92	7.02	0.06	0.03	26.13	14.58	10.476	0.366	0.491	3.623	6.853	3.247	0	0.03494	0.52867	62.0928	1.41403	17.6251	22.4086	2.62405	39.3665	31.4668	6.1266
Prunus mume	20-30	2.40433	1.19769	0.26977	43.7128	0.14	8.09	364.37	236.8	6.11	0.06	0.04	39.47	16.387	11.867	0.402	0.505	4.327	7.54	3.613	0	0.03388	0.57387	55.5091	1.32353	27.6746	25.8032	2.22153	33.9367	12.2549	5.31768
Prunus mume	20-30	2.02184	0.78049	0.16438	25.8231	0.17	6.78	457.25	250	10.92	0.06	0.03	22.89	19.796	14.498	0.519	0.682	4.896	9.602	4.004	0.093	0.0358	0.50989	58.6086	1.36878	31.3956	28.5111	2.67394	52.7149	26.4894	4.42172
Caragana korshinskii	20-30	1.46591	0.97299	0.38154	79.3551	0.19	4.99	103.22	130.56	3.28	0.02	0.02	39.8	10.539	7.358	0.284	0.266	2.375	4.983	2.495	0.136	0.0386	0.47662	24.8813	1.20233	15.8718	35.8555	1.43979	43.0739	87.8599	14.2024
Caragana korshinskii	20-30	2.55629	1.19407	0.37037	71.4285	0.17	5.48	116.49	158.16	8.76	0.01	0.02	18.05	18.939	13.357	0.464	0.556	4.93	8.427	4.477	0.085	0.03474	0.58502	37.3307	1.1323	28.5613	54.7773	1.46245	59.5331	71.4591	21.9451
Caragana korshinskii	20-30	2.49181	1.3545	0.37492	68.2727	0.14	5.84	147.45	180.12	6.28	0.02	0.03	28.66	14.201	9.932	0.446	0.413	3.719	6.213	3.325	0.085	0.04491	0.59858	36.2218	1.22568	10.4022	35.3121	2.06702	40.0973	98.3658	16.8993
Medicago sativa	20-30	2.66695	0.76123	0.0538	80.0022	0.14	6.29	175.44	163.44	2.92	0.04	0.03	55.97	11.527	8.528	0.369	0.248	3.22	5.308	2.353	0.029	0.04327	0.60663	64.6875	0.9375	9.60359	16.2461	1.06636	56.7245	120.679	10.6292
Medicago sativa	20-30	2.57064	0.71596	0.26497	55.5775	0.16	6.44	168.13	145.6	5.2	0.03	0.03	28	11.637	8.696	0.363	0.292	3.296	5.4	2.252	0.034	0.04174	0.61037	61.1458	1.14583	13.9489	20.3338	1.93152	42.5926	104.417	15.2897
Medicago sativa	20-30	2.69317	0.44276	0.53352	136.389	0.17	7.33	160.82	166.64	2.8	0.03	0.03	59.51	11.157	8.428	0.298	0.316	3.096	5.332	2.115	0	0.03536	0.58065	34.5776	1.03009	13.4006	9.63092	1.84351	51.3773	124.556	14.5377
Natural grassland	20-30	10.4932	2.11236	0.24278	19.7385	0.19	12.42	254.23	188.92	8.12	0.02	0.02	23.27	41.915	31.851	0.869	0.764	6.259	25.592	7.346	1.085	0.02728	0.24457	137.391	1.69298	78.5443	50.2683	3.33497	78.5517	106.571	26.9822
Natural grassland	20-30	3.38475	1.57106	0.19426	13.9983	0.19	12.58	493.5	154.36	9.04	0.04	0.01	17.08	50.956	37.915	0.912	0.832	8.783	29.132	10.204	1.093	0.02405	0.30149	143.796	1.81137	85.5071	49.473	3.2859	87.1942	107.281	10.5402
Natural grassland	20-30	4.18015	2.02647	0.61286	25.0014	0.17	11.99	276.66	136.44	13.2	0.02	0.01	10.34	50.515	39.328	0.801	0.892	8.04	31.288	8.167	1.327	0.02037	0.25697	139.084	1.83504	118.893	56.2164	3.30774	82.1626	129.242	21.6764
Armeniaca sibirica	30-40	5.2241	0.97818	0.41109	91.0413	0.16	10.25	87.79	156.48	2.35	0.01	0.02	66.64	13.486	9.423	0.601	0.577	3.567	5.856	2.833	0.052	0.06378	0.60912	64.2162	1.40154	47.8321	6.04681	2.03219	56.2355	84.3436	36.6051
Armeniaca sibirica	30-40	4.86456	1.03321	0.2796	53.298	0.15	10.03	95.1	161.6	8.48	0.01	0.02	19.06	14.991	10.491	0.487	0.414	4.606	5.885	3.54	0.059	0.04642	0.78267	12.7645	1.35521	25.9134	6.54089	2.47142	55.4826	105.541	51.1506
Armeniaca sibirica	30-40	5.11602	0.46407	0.2158	51.4982	0.16	10.27	76.08	162.48	4.88	0.01	0.02	33.3	13.079	9.224	0.423	0.393	3.965	5.259	2.961	0.078	0.04586	0.75395	49.5579	1.42471	23.5483	5.60191	2.03306	50.6178	103.456	54.8339
Prunus mume	30-40	2.5598	1.10955	0.35528	69.5942	0.16	5.4	159.74	205.8	7.92	0.02	0.03	25.98	14.225	10.73	0.388	0.348	3.945	6.785	2.72	0.039	0.03616	0.58143	37.2424	1.39344	22.8132	18.6456	2.27916	28.9813	15.1835	16.0244
Prunus mume	30-40	1.90645	1.11471	0.1845	22.1788	0.17	10.94	177.49	198.44	8	0.03	0.03	24.81	16.947	12.264	0.379	0.473	4.688	7.576	3.769	0.062	0.0309	0.6188	62.2014	1.15925	27.0448	22.2948	2.63996	33.0211	6.92818	10.741
Prunus mume	30-40	2.48418	1.24601	0.15428	10.96	0.18	4.87	318.01	200	8.04	0.03	0.03	24.88	16.458	12.205	0.34	0.5	4.124	8.081	3.413	0	0.02786	0.51033	53.4895	1.55738	26.5954	26.0809	2.80662	15.9251	9.49258	7.81168
Caragana korshinskii	30-40	0.9814	0.75919	0.06488	-1.80411	0.13	3.82	87.32	145.56	4.03	0.02	0.03	36.39	8.064	5.916	0.211	0.162	2.381	3.535	1.728	0.047	0.03567	0.67355	24.8099	1.14055	4.21947	30.5869	1.40824	29.2627	46.7358	19.339
Caragana korshinskii	30-40	1.79234	1.03071	0.20952	3.0033	0.18	6.15	100.41	136.72	6.44	0.01	0.01	21.23	12.801	8.876	0.299	0.272	3.769	5.107	3.299	0.055	0.03369	0.73801	41.129	1.04839	7.21198	32.9849	0.5363	36.4631	71.4478	17.8498
Caragana korshinskii	30-40	2.29359	0.42408	0.04146	2.1607	0.14	4.53	43.66	171.44	3.92	0.01	0.04	43.73	11.087	8.053	0.35	0.271	3.319	4.734	2.325	0.088	0.04346	0.7011	38.6002	1.20968	7.78586	29.9758	1.66179	40.2074	64.1321	36.3374
Medicago sativa	30-40	1.17809	0.2573	0.20576	50.4023	0.12	6.69	107.33	147.56	3.84	0.03	0.04	38.43	8.865	6.777	0.249	0.205	2.432	4.345	1.634	0	0.03674	0.55972	42.23	1.03097	10.3968	13.0168	0.88937	35.5174	133.648	27.1748
Medicago sativa	30-40	4.01173	0.47181	0.55796	60.0064	0.15	4.24	114.49	149.24	1.84	0.02	0.02	81.11	8.952	6.663	0.229	0.183	2.636	4.027	1.826	0.051	0.03437	0.65458	20.3474	0.98565	6.19005	8.86622	1.09209	30.7024	71.96	35.0414
Medicago sativa	30-40	4.04192	0.22332	0.19019	49.9345	0.13	6.63	100.17	164.28	2.96	0.02	0.04	55.5	9.657	7.442	0.312	0.241	3.019	4.423	1.642	0.02	0.04192	0.68257	37.568	0.8497	11.575	10.8528	1.42586	31.0989	99.3202	22.9931
Natural grassland	30-40	4.53628	0.62	0.08	9.63628	0.15	8.14	336.52	153.88	6.08	0.04	0.02	25.31	36.665	28.478	0.567	0.533	5.795	22.683	5.997	1.09	0.01991	0.25548	91.5695	1.71853	50.5685	39.0254	2.59759	54.6718	126.274	9.25439
Natural grassland	30-40	2.73381	0.7	0.06	0.21381	0.15	11.94	343.83	180	3.6	0.03	0.02	50	44.141	33.032	0.775	0.729	7.936	25.096	8.511	1.094	0.02346	0.31623	121.639	1.56371	58.9662	44.7472	2.98227	63.3591	127.78	7.95099
Natural grassland	30-40	1.59147	0.68	0.07	2.34147	0.18	8.92	153.63	148.2	6.56	0.04	0.02	22.59	45.056	35.057	0.801	0.731	8.115	26.942	7.339	1.128	0.02285	0.3012	99.6892	1.64054	88.4146	36.9023	3.015	63.1853	115.56	19.6156
